# Supplementary material for: Variations in Soil Nitrogen Mineralization Are Associated with Fungal Communities Across Broad-Leaved Forests in Northeast China
Source: Plants (Basel). 2026 Jul 10;15(14):2138. doi: 10.3390/plants15142138 (PMC13416194; doi:10.3390/plants15142138)
Supplement: Supplementary file 1 [file plants-15-02138-s001.zip]

Archive with 1 entries (1 files):
- plants-4403622-supplementary.pdf
